# Supplementary material for: ﻿Akhania, a new genus for Salsoladaghestanica, Caroxyloncanescens and C.carpathum (Salsoloideae, Chenopodiaceae, Amaranthaceae)
Source: PhytoKeys. 2022 Oct 14;211:45–61. doi: 10.3897/phytokeys.211.89408 (PMC9836525; doi:10.3897/phytokeys.211.89408)
Supplement: XML Treatment for Akhania [file phytokeys.211.89408-treatment1.xml]

<!DOCTYPE tp:taxon-treatment
  PUBLIC "-//TaxonX//DTD Taxonomic Treatment Publishing DTD v0 20100105//EN" "tax-treatment-NSO.dtd">
<tp:taxon-treatment xmlns:tp="http://www.plazi.org/taxpub"><tp:treatment-meta><kwd-group><label>Taxon classification</label><kwd>
              <named-content content-type="kingdom">Plantae</named-content>
            </kwd><kwd>
              <named-content content-type="order">Caryophyllales</named-content>
            </kwd><kwd>
              <named-content content-type="family">Chenopodiaceae</named-content>
            </kwd></kwd-group><mixed-citation publication-type="journal"><person-group><name><surname>Sukhorukov</surname><given-names>Alexander P.</given-names></name><name><surname>Fedorova</surname><given-names>Alina V.</given-names></name><name><surname>Kushunina</surname><given-names>Maria</given-names></name><name><surname>Mavrodiev</surname><given-names>Evgeny V.</given-names></name></person-group><article-title>﻿<italic><tp:taxon-name><tp:taxon-name-part taxon-name-part-type="genus" reg="Akhania">Akhania</tp:taxon-name-part></tp:taxon-name></italic>, a new genus for <italic><tp:taxon-name><tp:taxon-name-part taxon-name-part-type="genus" reg="Salsola">Salsola</tp:taxon-name-part><tp:taxon-name-part taxon-name-part-type="species" reg="daghestanica">daghestanica</tp:taxon-name-part></tp:taxon-name></italic>, <italic><tp:taxon-name><tp:taxon-name-part taxon-name-part-type="genus" reg="Caroxylon">Caroxylon</tp:taxon-name-part><tp:taxon-name-part taxon-name-part-type="species" reg="canescens">canescens</tp:taxon-name-part></tp:taxon-name></italic> and <italic><tp:taxon-name><tp:taxon-name-part taxon-name-part-type="genus" reg="Caroxylon">C.</tp:taxon-name-part><tp:taxon-name-part taxon-name-part-type="species" reg="carpathum">carpathum</tp:taxon-name-part></tp:taxon-name></italic> (<tp:taxon-name><tp:taxon-name-part taxon-name-part-type="subfamily">Salsoloideae</tp:taxon-name-part></tp:taxon-name>, <tp:taxon-name><tp:taxon-name-part taxon-name-part-type="family">Chenopodiaceae</tp:taxon-name-part></tp:taxon-name>, <tp:taxon-name><tp:taxon-name-part taxon-name-part-type="family">Amaranthaceae</tp:taxon-name-part></tp:taxon-name>)</article-title><source>PhytoKeys</source><day>14</day><month>10</month><year>2022</year><volume>211</volume><fpage>45</fpage><lpage>61</lpage><pub-id pub-id-type="doi">10.3897/phytokeys.211.89408</pub-id></mixed-citation></tp:treatment-meta><tp:nomenclature><label>﻿</label><tp:taxon-name>
            <object-id xmlns:xlink="http://www.w3.org/1999/xlink" content-type="arpha" xlink:type="simple">5CF27BFE-8266-5A96-9794-0B62FE51A4D6</object-id>
            <tp:taxon-name-part taxon-name-part-type="genus" reg="Akhania">Akhania</tp:taxon-name-part>
            <object-id xmlns:xlink="http://www.w3.org/1999/xlink" content-type="ipni" xlink:type="simple">urn:lsid:ipni.org:names:77306620-1</object-id>
          </tp:taxon-name><tp:taxon-authority>Sukhor., gen. nov. (Caroxyleae, Salsoloideae).</tp:taxon-authority></tp:nomenclature><tp:treatment-sec sec-type="type species" id="SECID0EISAG"><title>Type species.</title><p><italic><tp:taxon-name><tp:taxon-name-part taxon-name-part-type="genus" reg="Akhania">Akhania</tp:taxon-name-part><tp:taxon-name-part taxon-name-part-type="species" reg="daghestanica">daghestanica</tp:taxon-name-part></tp:taxon-name></italic> (Bunge) Sukhor. (Fig. <xref ref-type="fig" rid="F2">2</xref>).</p><fig id="F2" position="float" orientation="portrait"><object-id xmlns:xlink="http://www.w3.org/1999/xlink" content-type="doi" xlink:type="simple">10.3897/phytokeys.211.89408.figure2</object-id><object-id xmlns:xlink="http://www.w3.org/1999/xlink" content-type="arpha" xlink:type="simple">29F79C84-8B31-5D9F-A7F7-24C59BF701A1</object-id><label>Figure 2.</label><caption><p><italic><tp:taxon-name><tp:taxon-name-part taxon-name-part-type="genus" reg="Akhania">Akhania</tp:taxon-name-part><tp:taxon-name-part taxon-name-part-type="species" reg="daghestanica">daghestanica</tp:taxon-name-part></tp:taxon-name></italic><bold>A</bold> adult plant <bold>B</bold> the upper part of the inflorescence. Photographs by D.S. Shilnikov (Russia, Dagestan, Shamilsky distr., Hebda vill., 14 Jul 2020).</p></caption><graphic xmlns:xlink="http://www.w3.org/1999/xlink" xlink:href="phytokeys-211-045_article-89408__-g002.jpg" position="float" orientation="portrait" xlink:type="simple" id="oo_756827.jpg"><uri content-type="original_file" xlink:type="simple">https://binary.pensoft.net/fig/756827</uri></graphic></fig></tp:treatment-sec><tp:treatment-sec sec-type="description" id="SECID0EZTAG"><title>Description.</title><p>Subshrubs or small shrubs 20–100 cm tall, with several or numerous stems forming ± bushy habit, glabrous or covered with papillae and tiny caducous simple and smooth (not denticulate) hairs; leaves linear to broadly lanceolate, 5–35 × 1.0–3.0 mm, bright green, glaucous or greyish, covered with appressed simple (partially caducous) hairs, basally not gibbous and not broadened; bracts leaf-like, usually exceeding flowers or equaling, basally orbicular, abruptly (<italic><tp:taxon-name><tp:taxon-name-part taxon-name-part-type="genus" reg="Caroxylon">C.</tp:taxon-name-part><tp:taxon-name-part taxon-name-part-type="species" reg="daghestanica">daghestanica</tp:taxon-name-part></tp:taxon-name></italic>) or continuously (<italic><tp:taxon-name><tp:taxon-name-part taxon-name-part-type="genus" reg="Caroxylon">C.</tp:taxon-name-part><tp:taxon-name-part taxon-name-part-type="species" reg="canescens">canescens</tp:taxon-name-part></tp:taxon-name></italic>, <italic><tp:taxon-name><tp:taxon-name-part taxon-name-part-type="genus" reg="Caroxylon">C.</tp:taxon-name-part><tp:taxon-name-part taxon-name-part-type="species" reg="carpatha">carpatha</tp:taxon-name-part></tp:taxon-name></italic>) diminishing above the base; flowers with two bracteoles smaller than bract; perianth segments 5, glabrous or pubescent, apically obtuse, at fruiting each segment bears wings originated below the middle of each segment; anthers 5, 1.3–3.0 mm long, thecae divided almost to the top, apically with a large (0.8–2.0 mm long) vesicle that is not clearly separated from the thecae; styles shorter than the stigma; seeds with horizontal or vertical embryo position.</p></tp:treatment-sec><tp:treatment-sec sec-type="etymology" id="SECID0EAVAG"><title>Etymology.</title><p>The new genus is named after Iranian botanist Hossein Akhani.</p><p>The genus consists of three species. The distribution areas of <italic><tp:taxon-name><tp:taxon-name-part taxon-name-part-type="genus" reg="Akhania">A.</tp:taxon-name-part><tp:taxon-name-part taxon-name-part-type="species" reg="daghestanica">daghestanica</tp:taxon-name-part></tp:taxon-name></italic> (Dagestan) (Fig. <xref ref-type="fig" rid="F3">3</xref>), <italic><tp:taxon-name><tp:taxon-name-part taxon-name-part-type="genus" reg="Akhania">A.</tp:taxon-name-part><tp:taxon-name-part taxon-name-part-type="species" reg="canescens">canescens</tp:taxon-name-part></tp:taxon-name></italic> (Turkey, Iraq, Iran, and Afghanistan) and <italic><tp:taxon-name><tp:taxon-name-part taxon-name-part-type="genus" reg="Akhania">A.</tp:taxon-name-part><tp:taxon-name-part taxon-name-part-type="species" reg="carpatha">carpatha</tp:taxon-name-part></tp:taxon-name></italic> (Aegean Islands) are remarkably disjunctive.</p><fig id="F3" position="float" orientation="portrait"><object-id xmlns:xlink="http://www.w3.org/1999/xlink" content-type="doi" xlink:type="simple">10.3897/phytokeys.211.89408.figure3</object-id><object-id xmlns:xlink="http://www.w3.org/1999/xlink" content-type="arpha" xlink:type="simple">6C748A89-0451-583A-814E-42C590C6810B</object-id><label>Figure 3.</label><caption><p>The distribution area of <italic><tp:taxon-name><tp:taxon-name-part taxon-name-part-type="genus" reg="Akhania">Akhania</tp:taxon-name-part><tp:taxon-name-part taxon-name-part-type="species" reg="daghestanica">daghestanica</tp:taxon-name-part></tp:taxon-name></italic>. The insert map shows the location of Dagestan Republic (colored in red).</p></caption><graphic xmlns:xlink="http://www.w3.org/1999/xlink" xlink:href="phytokeys-211-045_article-89408__-g003.jpg" position="float" orientation="portrait" xlink:type="simple" id="oo_756828.jpg"><uri content-type="original_file" xlink:type="simple">https://binary.pensoft.net/fig/756828</uri></graphic></fig><p><italic><tp:taxon-name><tp:taxon-name-part taxon-name-part-type="genus" reg="Akhania">Akhania</tp:taxon-name-part></tp:taxon-name></italic> differs from the related <italic><tp:taxon-name><tp:taxon-name-part taxon-name-part-type="genus" reg="Caroxylon">Caroxylon</tp:taxon-name-part></tp:taxon-name></italic> by several remarkable characters or their combinations (Table <xref ref-type="table" rid="T2">2</xref>, Fig. <xref ref-type="fig" rid="F4">4</xref>).</p><fig id="F4" position="float" orientation="portrait"><object-id xmlns:xlink="http://www.w3.org/1999/xlink" content-type="doi" xlink:type="simple">10.3897/phytokeys.211.89408.figure4</object-id><object-id xmlns:xlink="http://www.w3.org/1999/xlink" content-type="arpha" xlink:type="simple">796D5AB4-4CA7-5EBF-8FBE-D0AEC5440B3B</object-id><label>Figure 4.</label><caption><p>Morphological differences between <italic><tp:taxon-name><tp:taxon-name-part taxon-name-part-type="genus" reg="Akhania">Akhania</tp:taxon-name-part></tp:taxon-name></italic> and <italic><tp:taxon-name><tp:taxon-name-part taxon-name-part-type="genus" reg="Caroxylon">Caroxylon</tp:taxon-name-part></tp:taxon-name></italic><bold>A</bold> non-gibbous leaf base in <italic><tp:taxon-name><tp:taxon-name-part taxon-name-part-type="genus" reg="Akhania">Akhania</tp:taxon-name-part><tp:taxon-name-part taxon-name-part-type="species" reg="daghestanica">daghestanica</tp:taxon-name-part></tp:taxon-name></italic><bold>B</bold> gibbous leaf base in <italic><tp:taxon-name><tp:taxon-name-part taxon-name-part-type="genus" reg="Caroxylon">Caroxylon</tp:taxon-name-part><tp:taxon-name-part taxon-name-part-type="species" reg="laricinum">laricinum</tp:taxon-name-part></tp:taxon-name></italic><bold>C</bold> anther of <italic><tp:taxon-name><tp:taxon-name-part taxon-name-part-type="genus" reg="Akhania">Akhania</tp:taxon-name-part><tp:taxon-name-part taxon-name-part-type="species" reg="daghestanica">daghestanica</tp:taxon-name-part></tp:taxon-name></italic> with a large appendage (vesicle) <bold>D</bold> anther of <italic><tp:taxon-name><tp:taxon-name-part taxon-name-part-type="genus" reg="Caroxylon">Caroxylon</tp:taxon-name-part><tp:taxon-name-part taxon-name-part-type="species" reg="laricinum">laricinum</tp:taxon-name-part></tp:taxon-name></italic> with a small appendage. Abbreviations: a – anther appendage, th – thecae. Scale bar: 1 mm. Black arrows indicate the leaf base.</p></caption><graphic xmlns:xlink="http://www.w3.org/1999/xlink" xlink:href="phytokeys-211-045_article-89408__-g004.jpg" position="float" orientation="portrait" xlink:type="simple" id="oo_756829.jpg"><uri content-type="original_file" xlink:type="simple">https://binary.pensoft.net/fig/756829</uri></graphic></fig></tp:treatment-sec><tp:treatment-sec><!--Section generated to contain objects referenced in tp:taxon-treatment.--><table-wrap id="T2" position="float" orientation="portrait"><label>Table 2.</label><caption><p>Morphological differences between <italic><tp:taxon-name><tp:taxon-name-part taxon-name-part-type="genus" reg="Akhania">Akhania</tp:taxon-name-part></tp:taxon-name></italic> and <italic><tp:taxon-name><tp:taxon-name-part taxon-name-part-type="genus" reg="Caroxylon">Caroxylon</tp:taxon-name-part></tp:taxon-name></italic>.</p></caption><table id="TID0EHKBG" rules="all"><tbody><tr><th rowspan="1" colspan="1">Character / Taxon</th><th rowspan="1" colspan="1">
                <italic>
                  <tp:taxon-name><tp:taxon-name-part taxon-name-part-type="genus" reg="Akhania">Akhania</tp:taxon-name-part></tp:taxon-name>
                </italic>
              </th><th rowspan="1" colspan="1"><italic><tp:taxon-name><tp:taxon-name-part taxon-name-part-type="genus" reg="Caroxylon">Caroxylon</tp:taxon-name-part></tp:taxon-name></italic> spp.</th></tr><tr><td rowspan="1" colspan="1">Hairs</td><td rowspan="1" colspan="1">not denticulate</td><td rowspan="1" colspan="1">denticulate</td></tr><tr><td rowspan="1" colspan="1">Leaf base</td><td rowspan="1" colspan="1">neither gibbous nor broadened</td><td rowspan="1" colspan="1">± gibbous and broadened</td></tr><tr><td rowspan="1" colspan="1">Leaf shape and size</td><td rowspan="1" colspan="1">linear, lanceolate or broadly lanceolate, flattened, up to 35 mm long</td><td rowspan="1" colspan="1">subulate, not flattened, up to 20 mm or scale-like</td></tr><tr><td rowspan="1" colspan="1">Bracts</td><td rowspan="1" colspan="1">large, not gibbous, orbicular at base, abruptly (in <italic><tp:taxon-name><tp:taxon-name-part taxon-name-part-type="genus" reg="Akhania">A.</tp:taxon-name-part><tp:taxon-name-part taxon-name-part-type="species" reg="daghestanica">daghestanica</tp:taxon-name-part></tp:taxon-name></italic>) diminishing above the base</td><td rowspan="1" colspan="1">small, gibbous, orbicular but not abruptly diminishing above the base</td></tr><tr><td rowspan="1" colspan="1">Anther appendages</td><td rowspan="1" colspan="1">conspicuous</td><td rowspan="1" colspan="1">unnoticeable or small</td></tr><tr><td rowspan="1" colspan="1">Wing-like appendages on the perianth segments</td><td rowspan="1" colspan="1">below the middle of the segments</td><td rowspan="1" colspan="1">in the middle part of the segments or absent</td></tr></tbody></table></table-wrap></tp:treatment-sec></tp:taxon-treatment>
