# Supplementary material for: ﻿Akhania, a new genus for Salsoladaghestanica, Caroxyloncanescens and C.carpathum (Salsoloideae, Chenopodiaceae, Amaranthaceae)
Source: PhytoKeys. 2022 Oct 14;211:45–61. doi: 10.3897/phytokeys.211.89408 (PMC9836525; doi:10.3897/phytokeys.211.89408)
Supplement: XML Treatment for Akhania daghestanica [file phytokeys.211.89408-treatment2.xml]

<!DOCTYPE tp:taxon-treatment
  PUBLIC "-//TaxonX//DTD Taxonomic Treatment Publishing DTD v0 20100105//EN" "tax-treatment-NSO.dtd">
<tp:taxon-treatment xmlns:tp="http://www.plazi.org/taxpub"><tp:treatment-meta><kwd-group><label>Taxon classification</label><kwd>
              <named-content content-type="kingdom">Plantae</named-content>
            </kwd><kwd>
              <named-content content-type="order">Caryophyllales</named-content>
            </kwd><kwd>
              <named-content content-type="family">Chenopodiaceae</named-content>
            </kwd></kwd-group><mixed-citation publication-type="journal"><person-group><name><surname>Sukhorukov</surname><given-names>Alexander P.</given-names></name><name><surname>Fedorova</surname><given-names>Alina V.</given-names></name><name><surname>Kushunina</surname><given-names>Maria</given-names></name><name><surname>Mavrodiev</surname><given-names>Evgeny V.</given-names></name></person-group><article-title>﻿<italic><tp:taxon-name><tp:taxon-name-part taxon-name-part-type="genus" reg="Akhania">Akhania</tp:taxon-name-part></tp:taxon-name></italic>, a new genus for <italic><tp:taxon-name><tp:taxon-name-part taxon-name-part-type="genus" reg="Salsola">Salsola</tp:taxon-name-part><tp:taxon-name-part taxon-name-part-type="species" reg="daghestanica">daghestanica</tp:taxon-name-part></tp:taxon-name></italic>, <italic><tp:taxon-name><tp:taxon-name-part taxon-name-part-type="genus" reg="Caroxylon">Caroxylon</tp:taxon-name-part><tp:taxon-name-part taxon-name-part-type="species" reg="canescens">canescens</tp:taxon-name-part></tp:taxon-name></italic> and <italic><tp:taxon-name><tp:taxon-name-part taxon-name-part-type="genus" reg="Caroxylon">C.</tp:taxon-name-part><tp:taxon-name-part taxon-name-part-type="species" reg="carpathum">carpathum</tp:taxon-name-part></tp:taxon-name></italic> (<tp:taxon-name><tp:taxon-name-part taxon-name-part-type="subfamily">Salsoloideae</tp:taxon-name-part></tp:taxon-name>, <tp:taxon-name><tp:taxon-name-part taxon-name-part-type="family">Chenopodiaceae</tp:taxon-name-part></tp:taxon-name>, <tp:taxon-name><tp:taxon-name-part taxon-name-part-type="family">Amaranthaceae</tp:taxon-name-part></tp:taxon-name>)</article-title><source>PhytoKeys</source><day>14</day><month>10</month><year>2022</year><volume>211</volume><fpage>45</fpage><lpage>61</lpage><pub-id pub-id-type="doi">10.3897/phytokeys.211.89408</pub-id></mixed-citation></tp:treatment-meta><tp:nomenclature><label>﻿1.</label><tp:taxon-name>
            <object-id xmlns:xlink="http://www.w3.org/1999/xlink" content-type="arpha" xlink:type="simple">0E50E27D-63BA-5C35-AE77-8599F4D12746</object-id>
            <tp:taxon-name-part taxon-name-part-type="genus" reg="Akhania">Akhania</tp:taxon-name-part>
            <tp:taxon-name-part taxon-name-part-type="species" reg="daghestanica">daghestanica</tp:taxon-name-part>
            <object-id xmlns:xlink="http://www.w3.org/1999/xlink" content-type="ipni" xlink:type="simple">urn:lsid:ipni.org:names:77306622-1</object-id>
          </tp:taxon-name><tp:taxon-authority>(Bunge) Sukhor.</tp:taxon-authority><tp:taxon-status xmlns:xlink="http://www.w3.org/1999/xlink" xlink:type="simple">comb. nov.</tp:taxon-status><tp:nomenclature-citation-list><tp:nomenclature-citation><tp:taxon-name>
                <tp:taxon-name-part taxon-name-part-type="genus" reg="Noaea"/>
                <tp:taxon-name-part taxon-name-part-type="species" reg="daghestanica"/>
              </tp:taxon-name><comment>≡ <tp:taxon-name><tp:taxon-name-part taxon-name-part-type="genus" reg="Noaea">Noaea</tp:taxon-name-part><tp:taxon-name-part taxon-name-part-type="species" reg="daghestanica">daghestanica</tp:taxon-name-part></tp:taxon-name> Bunge, Anabas. Rev. [Mèm. Acad. Sci. Pétersb., sér. 7, 4(11)]: 26 (1862). </comment></tp:nomenclature-citation><tp:nomenclature-citation><tp:taxon-name>
                <tp:taxon-name-part taxon-name-part-type="genus" reg="Salsola"/>
                <tp:taxon-name-part taxon-name-part-type="species" reg="daghestanica"/>
              </tp:taxon-name><comment>≡ <tp:taxon-name><tp:taxon-name-part taxon-name-part-type="genus" reg="Salsola">Salsola</tp:taxon-name-part><tp:taxon-name-part taxon-name-part-type="species" reg="daghestanica">daghestanica</tp:taxon-name-part></tp:taxon-name> (Bunge) Turcz. ex Trautv., Increm. Fl. Phaenog. Ross. 649. 1883; Trautv., Trudy Imp. S.-Peterburgsk. Bot. Sada 9(1): 133 (1884). </comment></tp:nomenclature-citation><tp:nomenclature-citation><tp:taxon-name>
                <tp:taxon-name-part taxon-name-part-type="genus" reg="Salsola"/>
                <tp:taxon-name-part taxon-name-part-type="species" reg="daghestanica"/>
              </tp:taxon-name><comment>≡ <tp:taxon-name><tp:taxon-name-part taxon-name-part-type="genus" reg="Salsola">Salsola</tp:taxon-name-part><tp:taxon-name-part taxon-name-part-type="species" reg="daghestanica">daghestanica</tp:taxon-name-part></tp:taxon-name> (Bunge) Czern. ex Lipsky, Trudy Imp. S.-Peterburgsk. Bot. Sada 14(2): 295 (1897) isonym. </comment></tp:nomenclature-citation></tp:nomenclature-citation-list></tp:nomenclature><tp:treatment-sec sec-type="Holotype" id="SECID0E44AG"><title>Holotype.</title><p>Caucasus orientalis, provincia Daghestan, fl., Patritzky s.n. (KW, isotype – LE!).</p></tp:treatment-sec><tp:treatment-sec sec-type="distribution" id="SECID0EC5AG"><title>Distribution.</title><p>A local endemic to Dagestan Republic, Russia (Fig. <xref ref-type="fig" rid="F3">3</xref>).</p></tp:treatment-sec><tp:treatment-sec sec-type="habitat" id="SECID0EM5AG"><title>Habitat.</title><p>The species is found in open undisturbed habitats, primarily on grassy hills and mountain slopes and screes, at altitudes 500–1200 m a.s.l. It prefers lightly saline and gypsum-enriched soils.</p></tp:treatment-sec><tp:treatment-sec sec-type="phenology" id="SECID0ER5AG"><title>Phenology.</title><p>Flowering – June–July, fruiting – October.</p></tp:treatment-sec><tp:treatment-sec sec-type="conservation status" id="SECID0EW5AG"><title>Conservation status.</title><p><italic><tp:taxon-name><tp:taxon-name-part taxon-name-part-type="genus" reg="Akhania">Akhania</tp:taxon-name-part><tp:taxon-name-part taxon-name-part-type="species" reg="daghestanica">daghestanica</tp:taxon-name-part></tp:taxon-name></italic> has an estimated extent of occurrence of 8,403 km<sup>2</sup> (which would place the species in the Vulnerable (<abbrev xmlns:xlink="http://www.w3.org/1999/xlink" xlink:title="Vulnerable" id="ABBRID0EJ6AG" xlink:type="simple">VU</abbrev>) category according to <xref ref-type="bibr" rid="B20">IUCN (2021)</xref>), and an area of occupancy of 112 km<sup>2</sup> (which would place it in Endangered, <abbrev xmlns:xlink="http://www.w3.org/1999/xlink" xlink:title="Endangered" id="ABBRID0ET6AG" xlink:type="simple">EN</abbrev>). Approximately half of the records are dated later than the 1980s (<xref ref-type="bibr" rid="B26">Murtazaliev 2009</xref>, <xref ref-type="bibr" rid="B27">2016</xref>; <xref ref-type="bibr" rid="B24">Magomedova et al. 2016</xref>; see also Fig. <xref ref-type="fig" rid="F4">4</xref>, Appendix <xref ref-type="app" rid="app1">1</xref>), and the species is likely undercollected, as many <tp:taxon-name><tp:taxon-name-part taxon-name-part-type="family">Chenopodiaceae</tp:taxon-name-part></tp:taxon-name> are. Therefore, there is no direct evidence of declining population size and fluctuations. However, since the species is found only in natural habitats, it can be threatened by cattle grazing and agriculture. Due to its restricted distribution and possible habitat loss in the future, the species qualifies to be assigned preliminary conservation status of Vulnerable (<abbrev xmlns:xlink="http://www.w3.org/1999/xlink" xlink:title="Vulnerable" id="ABBRID0EQABG" xlink:type="simple">VU</abbrev>), based on criterion B1 b(iii) of the IUCN Red List categories and criteria (<xref ref-type="bibr" rid="B20">IUCN 2021</xref>).</p></tp:treatment-sec><tp:treatment-sec><!--Section generated to contain objects referenced in tp:taxon-treatment.--><fig id="F3" position="float" orientation="portrait"><object-id xmlns:xlink="http://www.w3.org/1999/xlink" content-type="doi" xlink:type="simple">10.3897/phytokeys.211.89408.figure3</object-id><object-id xmlns:xlink="http://www.w3.org/1999/xlink" content-type="arpha" xlink:type="simple">6C748A89-0451-583A-814E-42C590C6810B</object-id><label>Figure 3.</label><caption><p>The distribution area of <italic><tp:taxon-name><tp:taxon-name-part taxon-name-part-type="genus" reg="Akhania">Akhania</tp:taxon-name-part><tp:taxon-name-part taxon-name-part-type="species" reg="daghestanica">daghestanica</tp:taxon-name-part></tp:taxon-name></italic>. The insert map shows the location of Dagestan Republic (colored in red).</p></caption><graphic xmlns:xlink="http://www.w3.org/1999/xlink" xlink:href="phytokeys-211-045_article-89408__-g003.jpg" position="float" orientation="portrait" xlink:type="simple" id="oo_756828.jpg"><uri content-type="original_file" xlink:type="simple">https://binary.pensoft.net/fig/756828</uri></graphic></fig><fig id="F4" position="float" orientation="portrait"><object-id xmlns:xlink="http://www.w3.org/1999/xlink" content-type="doi" xlink:type="simple">10.3897/phytokeys.211.89408.figure4</object-id><object-id xmlns:xlink="http://www.w3.org/1999/xlink" content-type="arpha" xlink:type="simple">796D5AB4-4CA7-5EBF-8FBE-D0AEC5440B3B</object-id><label>Figure 4.</label><caption><p>Morphological differences between <italic><tp:taxon-name><tp:taxon-name-part taxon-name-part-type="genus" reg="Akhania">Akhania</tp:taxon-name-part></tp:taxon-name></italic> and <italic><tp:taxon-name><tp:taxon-name-part taxon-name-part-type="genus" reg="Caroxylon">Caroxylon</tp:taxon-name-part></tp:taxon-name></italic><bold>A</bold> non-gibbous leaf base in <italic><tp:taxon-name><tp:taxon-name-part taxon-name-part-type="genus" reg="Akhania">Akhania</tp:taxon-name-part><tp:taxon-name-part taxon-name-part-type="species" reg="daghestanica">daghestanica</tp:taxon-name-part></tp:taxon-name></italic><bold>B</bold> gibbous leaf base in <italic><tp:taxon-name><tp:taxon-name-part taxon-name-part-type="genus" reg="Caroxylon">Caroxylon</tp:taxon-name-part><tp:taxon-name-part taxon-name-part-type="species" reg="laricinum">laricinum</tp:taxon-name-part></tp:taxon-name></italic><bold>C</bold> anther of <italic><tp:taxon-name><tp:taxon-name-part taxon-name-part-type="genus" reg="Akhania">Akhania</tp:taxon-name-part><tp:taxon-name-part taxon-name-part-type="species" reg="daghestanica">daghestanica</tp:taxon-name-part></tp:taxon-name></italic> with a large appendage (vesicle) <bold>D</bold> anther of <italic><tp:taxon-name><tp:taxon-name-part taxon-name-part-type="genus" reg="Caroxylon">Caroxylon</tp:taxon-name-part><tp:taxon-name-part taxon-name-part-type="species" reg="laricinum">laricinum</tp:taxon-name-part></tp:taxon-name></italic> with a small appendage. Abbreviations: a – anther appendage, th – thecae. Scale bar: 1 mm. Black arrows indicate the leaf base.</p></caption><graphic xmlns:xlink="http://www.w3.org/1999/xlink" xlink:href="phytokeys-211-045_article-89408__-g004.jpg" position="float" orientation="portrait" xlink:type="simple" id="oo_756829.jpg"><uri content-type="original_file" xlink:type="simple">https://binary.pensoft.net/fig/756829</uri></graphic></fig><app id="app1"><title>﻿Appendix 1</title><p>
          <bold>Specimens used for the mapping of <italic><tp:taxon-name><tp:taxon-name-part taxon-name-part-type="genus" reg="Akhania">Akhania</tp:taxon-name-part><tp:taxon-name-part taxon-name-part-type="species" reg="daghestanica">daghestanica</tp:taxon-name-part></tp:taxon-name></italic> (other records were obtained from <xref ref-type="bibr" rid="B16">Grossheim 1945</xref>; <xref ref-type="bibr" rid="B26">Murtazaliev 2009</xref>; <xref ref-type="bibr" rid="B24">Magomedova et al. 2016</xref>; GBIF <xref ref-type="bibr" rid="B31">Secretariat 2021</xref>).</bold>
        </p><p><bold>Russia. Dagestan Rep.</bold>: [Kizilyurtovsky distr.] Chiryurt vill., 4 Jul 1891, <italic>V. Lipsky s.n</italic>. (LE); [Laksky / Levashinsky distr.] between Kumukh &amp; Tsudakhar vill., 3800 ft, 23 Aug 1898, <italic>Th. Alexeenko s.n</italic>. (LE); [Untsukulsky distr.] nr Gumry vill., 25 May 1901, <italic>Th. Alexeenko 13056</italic> (LE); Temirkhan-Shura [Buynaksk], 3 Oct 1913, <italic>N. Pastukhov exs. 170</italic> (LE, MW0663693); [Gunibsky distr.] nr Choh vill., 16 Oct 1914, <italic>D. Bubaev s.n</italic>. (LE); [Untsukulsky distr.] Arakani gorge, 28 Aug 1927, <italic>A. Poretsky s.n</italic>. (LE); Kakhibsky distr., 26 Jul 1931, <italic>G. Stupnikov 660</italic> (MW0663694); [Buynaksky distr.] nr Nizhny Dzhengutay vill., 2 Aug 1935, <italic>E. Schiffers s.n</italic>. (LE); [Buynaksky distr.] nr Kapchugay vill., 1931, <italic>E. Schiffers 42</italic> (LE); [Kizilyurtovsky distr.] nr Chiryurt vill., 9 Sep 1936, <italic>M. Iljin &amp; E. Iljina 90</italic> (LE); nr Makhachkala town, Tarki vill., 22 Jul 1953, <italic>Ya. Prokhanov 1146</italic> (LE); Laksky distr., nr Kamasha vill., 18 Aug 1953, <italic>Magomedov s.n.</italic> (MHA0233905); Untsukulsky distr., 29 Aug 1953, <italic>Ya. Prokhanov &amp; N. Cheldyshev 372</italic> (LE); [nr Makhachkala town] Kukurtau gorge, 10 Aug 1956, <italic>Ya. Prokhanov 137</italic> (LE); Buynaksky distr., nr Dubki vill., 8 Aug 1981, <italic>Yu. Menitsky &amp; al. 437</italic> (LE); [Buynaksky distr.] nr Chirkey Water Reservoir, 10 km SE of Dubki vill., 11 Jul 2013, <italic>A.S. Zernov 8135</italic> (MW0663692); Shamil’sky distr., Khebda vill., 42.451562 N 46.560036 E, 14 Jul 2020, <italic>D. Shilnikov</italic> (pers. obs., see also Fig. <xref ref-type="fig" rid="F2">2</xref>).</p></app><fig id="F2" position="float" orientation="portrait"><object-id xmlns:xlink="http://www.w3.org/1999/xlink" content-type="doi" xlink:type="simple">10.3897/phytokeys.211.89408.figure2</object-id><object-id xmlns:xlink="http://www.w3.org/1999/xlink" content-type="arpha" xlink:type="simple">29F79C84-8B31-5D9F-A7F7-24C59BF701A1</object-id><label>Figure 2.</label><caption><p><italic><tp:taxon-name><tp:taxon-name-part taxon-name-part-type="genus" reg="Akhania">Akhania</tp:taxon-name-part><tp:taxon-name-part taxon-name-part-type="species" reg="daghestanica">daghestanica</tp:taxon-name-part></tp:taxon-name></italic><bold>A</bold> adult plant <bold>B</bold> the upper part of the inflorescence. Photographs by D.S. Shilnikov (Russia, Dagestan, Shamilsky distr., Hebda vill., 14 Jul 2020).</p></caption><graphic xmlns:xlink="http://www.w3.org/1999/xlink" xlink:href="phytokeys-211-045_article-89408__-g002.jpg" position="float" orientation="portrait" xlink:type="simple" id="oo_756827.jpg"><uri content-type="original_file" xlink:type="simple">https://binary.pensoft.net/fig/756827</uri></graphic></fig></tp:treatment-sec><ref-list><ref id="B20"><mixed-citation xmlns:xlink="http://www.w3.org/1999/xlink" xlink:type="simple">IUCN (<year>2021</year>) The IUCN Red List of Threatened Species. Version 2021-3. <ext-link xlink:type="simple" ext-link-type="uri" xlink:href="https://www.iucnredlist.org">https://www.iucnredlist.org</ext-link> [accessed 10.06.2022]</mixed-citation></ref><ref id="B26"><mixed-citation xmlns:xlink="http://www.w3.org/1999/xlink" xlink:type="simple"><person-group><name name-style="western"><surname>Murtazaliev</surname><given-names>RA</given-names></name></person-group> (<year>2009</year>) Konspekt flory Dagestana [A compendium of the flora of Dagestan], Vol. 1. Epokha, Makhachkala, 1–319. [In Russian]</mixed-citation></ref><ref id="B27"><mixed-citation xmlns:xlink="http://www.w3.org/1999/xlink" xlink:type="simple"><person-group><name name-style="western"><surname>Murtazaliev</surname><given-names>RA</given-names></name></person-group> (<year>2016</year>) <article-title>Analysis of species distribution in the Dagestan flora.</article-title><source>Botanicheskii Zhurnal</source><volume>101</volume>(<issue>9</issue>): <fpage>1056</fpage>–<lpage>1074</lpage>. [In Russian]</mixed-citation></ref><ref id="B24"><mixed-citation xmlns:xlink="http://www.w3.org/1999/xlink" xlink:type="simple"><person-group><name name-style="western"><surname>Magomedova</surname><given-names>BM</given-names></name><name name-style="western"><surname>Mingazhova</surname><given-names>MM</given-names></name><name name-style="western"><surname>Shamanova</surname><given-names>FH</given-names></name></person-group> (<year>2016</year>) <article-title>Izmenchivost’ priznakov pobega <italic><tp:taxon-name><tp:taxon-name-part taxon-name-part-type="genus">Salsola</tp:taxon-name-part><tp:taxon-name-part taxon-name-part-type="species">daghestanica</tp:taxon-name-part></tp:taxon-name></italic> (Turcz.) Turcz. v Dagestane [Variability of the shoot characters of <italic><tp:taxon-name><tp:taxon-name-part taxon-name-part-type="genus">Salsola</tp:taxon-name-part><tp:taxon-name-part taxon-name-part-type="species">daghestanica</tp:taxon-name-part></tp:taxon-name></italic> (Turcz.) Turcz. in Dagestan].</article-title><source>Yug Rossii: Ecologiya &amp; Development</source><volume>11</volume>(<issue>4</issue>): <fpage>194</fpage>–<lpage>200</lpage>. [In Russian]</mixed-citation></ref><ref id="B16"><mixed-citation xmlns:xlink="http://www.w3.org/1999/xlink" xlink:type="simple"><person-group><name name-style="western"><surname>Grossheim</surname><given-names>AA</given-names></name></person-group> (<year>1945</year>) Flora Kavkaza [Flora of the Caucasus], 2<sup>nd</sup> edn., Vol. 3. Akademiya Nauk, Baku, 1–321. [In Russian]</mixed-citation></ref><ref id="B31"><mixed-citation xmlns:xlink="http://www.w3.org/1999/xlink" xlink:type="simple"><person-group><name name-style="western"><surname>Secretariat</surname><given-names>GBIF</given-names></name></person-group> (<year>2021</year>) <italic><tp:taxon-name><tp:taxon-name-part taxon-name-part-type="genus">Salsola</tp:taxon-name-part><tp:taxon-name-part taxon-name-part-type="species">daghestanica</tp:taxon-name-part></tp:taxon-name></italic> (Turcz.) Turcz. In: GBIF Backbone Taxonomy. Checklist dataset. <ext-link xlink:type="simple" ext-link-type="doi" xlink:href="10.15468/39omei">https://doi.org/10.15468/39omei</ext-link> [accessed via <ext-link xlink:type="simple" ext-link-type="uri" xlink:href="http://GBIF.org">GBIF.org</ext-link> on 10.06.2022]</mixed-citation></ref></ref-list></tp:taxon-treatment>
