# Supplementary material for: ﻿Akhania, a new genus for Salsoladaghestanica, Caroxyloncanescens and C.carpathum (Salsoloideae, Chenopodiaceae, Amaranthaceae)
Source: PhytoKeys. 2022 Oct 14;211:45–61. doi: 10.3897/phytokeys.211.89408 (PMC9836525; doi:10.3897/phytokeys.211.89408)
Supplement: XML Treatment for Akhania canescens [file phytokeys.211.89408-treatment3.xml]

<!DOCTYPE tp:taxon-treatment
  PUBLIC "-//TaxonX//DTD Taxonomic Treatment Publishing DTD v0 20100105//EN" "tax-treatment-NSO.dtd">
<tp:taxon-treatment xmlns:tp="http://www.plazi.org/taxpub"><tp:treatment-meta><kwd-group><label>Taxon classification</label><kwd>
              <named-content content-type="kingdom">Plantae</named-content>
            </kwd><kwd>
              <named-content content-type="order">Caryophyllales</named-content>
            </kwd><kwd>
              <named-content content-type="family">Chenopodiaceae</named-content>
            </kwd></kwd-group><mixed-citation publication-type="journal"><person-group><name><surname>Sukhorukov</surname><given-names>Alexander P.</given-names></name><name><surname>Fedorova</surname><given-names>Alina V.</given-names></name><name><surname>Kushunina</surname><given-names>Maria</given-names></name><name><surname>Mavrodiev</surname><given-names>Evgeny V.</given-names></name></person-group><article-title>﻿<italic><tp:taxon-name><tp:taxon-name-part taxon-name-part-type="genus" reg="Akhania">Akhania</tp:taxon-name-part></tp:taxon-name></italic>, a new genus for <italic><tp:taxon-name><tp:taxon-name-part taxon-name-part-type="genus" reg="Salsola">Salsola</tp:taxon-name-part><tp:taxon-name-part taxon-name-part-type="species" reg="daghestanica">daghestanica</tp:taxon-name-part></tp:taxon-name></italic>, <italic><tp:taxon-name><tp:taxon-name-part taxon-name-part-type="genus" reg="Caroxylon">Caroxylon</tp:taxon-name-part><tp:taxon-name-part taxon-name-part-type="species" reg="canescens">canescens</tp:taxon-name-part></tp:taxon-name></italic> and <italic><tp:taxon-name><tp:taxon-name-part taxon-name-part-type="genus" reg="Caroxylon">C.</tp:taxon-name-part><tp:taxon-name-part taxon-name-part-type="species" reg="carpathum">carpathum</tp:taxon-name-part></tp:taxon-name></italic> (<tp:taxon-name><tp:taxon-name-part taxon-name-part-type="subfamily">Salsoloideae</tp:taxon-name-part></tp:taxon-name>, <tp:taxon-name><tp:taxon-name-part taxon-name-part-type="family">Chenopodiaceae</tp:taxon-name-part></tp:taxon-name>, <tp:taxon-name><tp:taxon-name-part taxon-name-part-type="family">Amaranthaceae</tp:taxon-name-part></tp:taxon-name>)</article-title><source>PhytoKeys</source><day>14</day><month>10</month><year>2022</year><volume>211</volume><fpage>45</fpage><lpage>61</lpage><pub-id pub-id-type="doi">10.3897/phytokeys.211.89408</pub-id></mixed-citation></tp:treatment-meta><tp:nomenclature><label>﻿2.</label><tp:taxon-name>
            <object-id xmlns:xlink="http://www.w3.org/1999/xlink" content-type="arpha" xlink:type="simple">649F482A-CFA8-5DC7-9911-B85C46D6CA81</object-id>
            <tp:taxon-name-part taxon-name-part-type="genus" reg="Akhania">Akhania</tp:taxon-name-part>
            <tp:taxon-name-part taxon-name-part-type="species" reg="canescens">canescens</tp:taxon-name-part>
            <object-id xmlns:xlink="http://www.w3.org/1999/xlink" content-type="ipni" xlink:type="simple">urn:lsid:ipni.org:names:77306623-1</object-id>
          </tp:taxon-name><tp:taxon-authority>(Moq.) Sukhor.</tp:taxon-authority><tp:taxon-status xmlns:xlink="http://www.w3.org/1999/xlink" xlink:type="simple">comb. nov.</tp:taxon-status><tp:nomenclature-citation-list><tp:nomenclature-citation><tp:taxon-name>
                <tp:taxon-name-part taxon-name-part-type="genus" reg="Noaea"/>
                <tp:taxon-name-part taxon-name-part-type="species" reg="canescens"/>
              </tp:taxon-name><comment>≡ <tp:taxon-name><tp:taxon-name-part taxon-name-part-type="genus" reg="Noaea">Noaea</tp:taxon-name-part><tp:taxon-name-part taxon-name-part-type="species" reg="canescens">canescens</tp:taxon-name-part></tp:taxon-name> Moq. in DC., Prodr. 13(2): 208 (1849). </comment></tp:nomenclature-citation><tp:nomenclature-citation><tp:taxon-name>
                <tp:taxon-name-part taxon-name-part-type="genus" reg="Caroxylon"/>
                <tp:taxon-name-part taxon-name-part-type="species" reg="canescens"/>
              </tp:taxon-name><comment>≡ <tp:taxon-name><tp:taxon-name-part taxon-name-part-type="genus" reg="Caroxylon">Caroxylon</tp:taxon-name-part><tp:taxon-name-part taxon-name-part-type="species" reg="canescens">canescens</tp:taxon-name-part></tp:taxon-name> (Moq.) Akhani &amp; Roalson, Int. J. Pl. Sci. 168(6): 947 (2007). </comment></tp:nomenclature-citation><tp:nomenclature-citation><tp:taxon-name>
                <tp:taxon-name-part taxon-name-part-type="genus" reg="Salsola"/>
                <tp:taxon-name-part taxon-name-part-type="species" reg="canescens"/>
              </tp:taxon-name><comment>≡ <tp:taxon-name><tp:taxon-name-part taxon-name-part-type="genus" reg="Salsola">Salsola</tp:taxon-name-part><tp:taxon-name-part taxon-name-part-type="species" reg="canescens">canescens</tp:taxon-name-part></tp:taxon-name> (Moq.) Boiss. Fl. Orient. [Boissier] 4: 963 (1879), nom. illegit., non Pers. (1805). </comment></tp:nomenclature-citation><tp:nomenclature-citation><tp:taxon-name>
                <tp:taxon-name-part taxon-name-part-type="genus" reg="Salsola"/>
                <tp:taxon-name-part taxon-name-part-type="species" reg="boissieri"/>
              </tp:taxon-name><comment>≡ <tp:taxon-name><tp:taxon-name-part taxon-name-part-type="genus" reg="Salsola">Salsola</tp:taxon-name-part><tp:taxon-name-part taxon-name-part-type="species" reg="boissieri">boissieri</tp:taxon-name-part></tp:taxon-name> Botsch., Bot. Zhurn. 53: 1442 (1968). </comment></tp:nomenclature-citation><tp:nomenclature-citation><tp:taxon-name>
                <tp:taxon-name-part taxon-name-part-type="genus" reg="Caroxylon"/>
                <tp:taxon-name-part taxon-name-part-type="species" reg="boissieri"/>
              </tp:taxon-name><comment>≡ <tp:taxon-name><tp:taxon-name-part taxon-name-part-type="genus" reg="Caroxylon">Caroxylon</tp:taxon-name-part><tp:taxon-name-part taxon-name-part-type="species" reg="boissieri">boissieri</tp:taxon-name-part></tp:taxon-name> (Botsch.) Freitag, Vasc. Pl. Afghanistan: 264 (2013), nom. superfl. </comment></tp:nomenclature-citation><tp:nomenclature-citation><tp:taxon-name>
                <tp:taxon-name-part taxon-name-part-type="genus" reg="Climacoptera"/>
                <tp:taxon-name-part taxon-name-part-type="species" reg="canescens"/>
              </tp:taxon-name><comment>≡ <tp:taxon-name><tp:taxon-name-part taxon-name-part-type="genus" reg="Climacoptera">Climacoptera</tp:taxon-name-part><tp:taxon-name-part taxon-name-part-type="species" reg="canescens">canescens</tp:taxon-name-part></tp:taxon-name> (Moq.) G.L.Chu in Chu &amp; Sanderson, Gen. New Evol. System World Chenopod.: 312 (2017). </comment></tp:nomenclature-citation></tp:nomenclature-citation-list></tp:nomenclature><tp:treatment-sec sec-type="Lectotype" id="SECID0ESGBG"><title>Lectotype</title><p><bold>(<xref ref-type="bibr" rid="B3">Bochantsev 1968</xref>)</bold>: [Iraq] In cacumine m. Gara Kurdist. orientem versus frequens, 1843, <italic>Th. Kotschy 346</italic> (LE! isolectotypes G! H, JE, K000899548! P, W0046462!).</p></tp:treatment-sec><tp:treatment-sec sec-type="distribution" id="SECID0EBHBG"><title>Distribution.</title><p>This species is distributed across Irano-Turanian Region (<xref ref-type="bibr" rid="B15">Freitag and Rilke 1997</xref> as <italic><tp:taxon-name><tp:taxon-name-part taxon-name-part-type="genus" reg="Salsola">Salsola</tp:taxon-name-part><tp:taxon-name-part taxon-name-part-type="species" reg="canescens">canescens</tp:taxon-name-part></tp:taxon-name></italic>).</p></tp:treatment-sec><tp:treatment-sec sec-type="habitat" id="SECID0EWHBG"><title>Habitat.</title><p>The slopes of hills, frequently screes.</p></tp:treatment-sec><tp:treatment-sec sec-type="phenology" id="SECID0E2HBG"><title>Phenology.</title><p>Flowering – July–August, fruiting – October–November.</p></tp:treatment-sec><tp:treatment-sec sec-type="conservation status" id="SECID0EAIBG"><title>Conservation status.</title><p>The taxonomic composition of this species is still insufficiently studied. Therefore, its current conservation status cannot be properly evaluated.</p></tp:treatment-sec><ref-list><ref id="B3"><mixed-citation xmlns:xlink="http://www.w3.org/1999/xlink" xlink:type="simple"><person-group><name name-style="western"><surname>Bochantsev</surname><given-names>[Botschantzev] VP</given-names></name></person-group> (<year>1968</year>) <article-title>Obzor vidov sektsii <italic><tp:taxon-name><tp:taxon-name-part taxon-name-part-type="genus">Belanthera</tp:taxon-name-part></tp:taxon-name></italic> Iljin roda <italic><tp:taxon-name><tp:taxon-name-part taxon-name-part-type="genus">Salsola</tp:taxon-name-part></tp:taxon-name></italic> L. [Overview of the section <tp:taxon-name><tp:taxon-name-part taxon-name-part-type="genus"/><tp:taxon-name-part taxon-name-part-type="section">Belanthera</tp:taxon-name-part></tp:taxon-name> Iljin of the genus <italic><tp:taxon-name><tp:taxon-name-part taxon-name-part-type="genus">Salsola</tp:taxon-name-part></tp:taxon-name></italic> L.].</article-title><source>Botanichesky Zhurnal</source><volume>53</volume>(<issue>10</issue>): <fpage>1440</fpage>–<lpage>1450</lpage>. [In Russian]</mixed-citation></ref><ref id="B15"><mixed-citation xmlns:xlink="http://www.w3.org/1999/xlink" xlink:type="simple"><person-group><name name-style="western"><surname>Freitag</surname><given-names>H</given-names></name><name name-style="western"><surname>Rilke</surname><given-names>S</given-names></name></person-group> (<year>1997</year>) <article-title><italic><tp:taxon-name><tp:taxon-name-part taxon-name-part-type="genus">Salsola</tp:taxon-name-part></tp:taxon-name></italic> [s.l.].</article-title> In: <person-group><name name-style="western"><surname>Rechinger</surname><given-names>KH</given-names></name></person-group> (<role>Ed.</role>) <issue-title>Flora Iranica, Vol.</issue-title><source>172. Akademische Druck- und Verlagsanstalt, Graz</source>, <fpage>154</fpage>–<lpage>255</lpage>.</mixed-citation></ref></ref-list></tp:taxon-treatment>
