# Supplementary material for: ﻿Akhania, a new genus for Salsoladaghestanica, Caroxyloncanescens and C.carpathum (Salsoloideae, Chenopodiaceae, Amaranthaceae)
Source: PhytoKeys. 2022 Oct 14;211:45–61. doi: 10.3897/phytokeys.211.89408 (PMC9836525; doi:10.3897/phytokeys.211.89408)
Supplement: XML Treatment for Akhania carpatha [file phytokeys.211.89408-treatment4.xml]

<!DOCTYPE tp:taxon-treatment
  PUBLIC "-//TaxonX//DTD Taxonomic Treatment Publishing DTD v0 20100105//EN" "tax-treatment-NSO.dtd">
<tp:taxon-treatment xmlns:tp="http://www.plazi.org/taxpub"><tp:treatment-meta><kwd-group><label>Taxon classification</label><kwd>
              <named-content content-type="kingdom">Plantae</named-content>
            </kwd><kwd>
              <named-content content-type="order">Caryophyllales</named-content>
            </kwd><kwd>
              <named-content content-type="family">Chenopodiaceae</named-content>
            </kwd></kwd-group><mixed-citation publication-type="journal"><person-group><name><surname>Sukhorukov</surname><given-names>Alexander P.</given-names></name><name><surname>Fedorova</surname><given-names>Alina V.</given-names></name><name><surname>Kushunina</surname><given-names>Maria</given-names></name><name><surname>Mavrodiev</surname><given-names>Evgeny V.</given-names></name></person-group><article-title>﻿<italic><tp:taxon-name><tp:taxon-name-part taxon-name-part-type="genus" reg="Akhania">Akhania</tp:taxon-name-part></tp:taxon-name></italic>, a new genus for <italic><tp:taxon-name><tp:taxon-name-part taxon-name-part-type="genus" reg="Salsola">Salsola</tp:taxon-name-part><tp:taxon-name-part taxon-name-part-type="species" reg="daghestanica">daghestanica</tp:taxon-name-part></tp:taxon-name></italic>, <italic><tp:taxon-name><tp:taxon-name-part taxon-name-part-type="genus" reg="Caroxylon">Caroxylon</tp:taxon-name-part><tp:taxon-name-part taxon-name-part-type="species" reg="canescens">canescens</tp:taxon-name-part></tp:taxon-name></italic> and <italic><tp:taxon-name><tp:taxon-name-part taxon-name-part-type="genus" reg="Caroxylon">C.</tp:taxon-name-part><tp:taxon-name-part taxon-name-part-type="species" reg="carpathum">carpathum</tp:taxon-name-part></tp:taxon-name></italic> (<tp:taxon-name><tp:taxon-name-part taxon-name-part-type="subfamily">Salsoloideae</tp:taxon-name-part></tp:taxon-name>, <tp:taxon-name><tp:taxon-name-part taxon-name-part-type="family">Chenopodiaceae</tp:taxon-name-part></tp:taxon-name>, <tp:taxon-name><tp:taxon-name-part taxon-name-part-type="family">Amaranthaceae</tp:taxon-name-part></tp:taxon-name>)</article-title><source>PhytoKeys</source><day>14</day><month>10</month><year>2022</year><volume>211</volume><fpage>45</fpage><lpage>61</lpage><pub-id pub-id-type="doi">10.3897/phytokeys.211.89408</pub-id></mixed-citation></tp:treatment-meta><tp:nomenclature><label>﻿3.</label><tp:taxon-name>
            <object-id xmlns:xlink="http://www.w3.org/1999/xlink" content-type="arpha" xlink:type="simple">22940096-7CE6-56A2-91FA-F44DF8E46BC8</object-id>
            <tp:taxon-name-part taxon-name-part-type="genus" reg="Akhania">Akhania</tp:taxon-name-part>
            <tp:taxon-name-part taxon-name-part-type="species" reg="carpatha">carpatha</tp:taxon-name-part>
            <object-id xmlns:xlink="http://www.w3.org/1999/xlink" content-type="ipni" xlink:type="simple">urn:lsid:ipni.org:names:77306624-1</object-id>
          </tp:taxon-name><tp:taxon-authority>(P.H.Davis) Sukhor.</tp:taxon-authority><tp:taxon-status xmlns:xlink="http://www.w3.org/1999/xlink" xlink:type="simple">comb. nov.</tp:taxon-status><tp:nomenclature-citation-list><tp:nomenclature-citation><tp:taxon-name>
                <tp:taxon-name-part taxon-name-part-type="genus" reg="Salsola"/>
                <tp:taxon-name-part taxon-name-part-type="species" reg="carpatha"/>
              </tp:taxon-name><comment>≡ <tp:taxon-name><tp:taxon-name-part taxon-name-part-type="genus" reg="Salsola">Salsola</tp:taxon-name-part><tp:taxon-name-part taxon-name-part-type="species" reg="carpatha">carpatha</tp:taxon-name-part></tp:taxon-name> P.H.Davis, Notes Roy. Bot. Gard. Edinburgh 21: 139 (1953). </comment></tp:nomenclature-citation><tp:nomenclature-citation><tp:taxon-name>
                <tp:taxon-name-part taxon-name-part-type="genus" reg="Caroxylon"/>
                <tp:taxon-name-part taxon-name-part-type="species" reg="carpathum"/>
              </tp:taxon-name><comment>≡ <tp:taxon-name><tp:taxon-name-part taxon-name-part-type="genus" reg="Caroxylon">Caroxylon</tp:taxon-name-part><tp:taxon-name-part taxon-name-part-type="species" reg="carpathum">carpathum</tp:taxon-name-part></tp:taxon-name> (P.H.Davis) Akhani &amp; Roalson, Int. J. Pl. Sci. 168(6): 947 (2007). </comment></tp:nomenclature-citation></tp:nomenclature-citation-list></tp:nomenclature><tp:treatment-sec sec-type="Holotype" id="SECID0E6KBG"><title>Holotype.</title><p>Greece, Karpathos [Island], Vurgunda (NW of Olymbos), at 5–20 m alt., on calcareous sea rocks with <italic><tp:taxon-name><tp:taxon-name-part taxon-name-part-type="genus" reg="Galium">Galium</tp:taxon-name-part><tp:taxon-name-part taxon-name-part-type="species" reg="canum">canum</tp:taxon-name-part></tp:taxon-name></italic>, 24 Jul 1950, P.H. Davis 18025 (sheet I – K000899552! Sheet II – K000899553! isotype – E00279875!).</p></tp:treatment-sec><tp:treatment-sec sec-type="distribution" id="SECID0EQLBG"><title>Distribution.</title><p>This species is localized in three Greek islands situated in the Aegean Sea: Crete, Karpathos, Kyklides and adjacent islets (<xref ref-type="bibr" rid="B9">Davis 1953</xref>; <xref ref-type="bibr" rid="B7">Christodoulakis et al. 1990</xref>; <xref ref-type="bibr" rid="B34">Strid and Tan 1997</xref>).</p></tp:treatment-sec><tp:treatment-sec sec-type="habitat" id="SECID0ECMBG"><title>Habitat.</title><p>Rocks, usually calcareous.</p></tp:treatment-sec><tp:treatment-sec sec-type="phenology" id="SECID0EHMBG"><title>Phenology.</title><p>Flowering – July–August, fruiting – October–November.</p></tp:treatment-sec><tp:treatment-sec sec-type="conservation status" id="SECID0EMMBG"><title>Conservation status.</title><p>Not evaluated yet, but likely Vulnerable <abbrev xmlns:xlink="http://www.w3.org/1999/xlink" xlink:title="Vulnerable" id="ABBRID0ESMBG" xlink:type="simple">VU</abbrev> (<xref ref-type="bibr" rid="B20">IUCN 2021</xref>).</p></tp:treatment-sec><ref-list><ref id="B9"><mixed-citation xmlns:xlink="http://www.w3.org/1999/xlink" xlink:type="simple"><person-group><name name-style="western"><surname>Davis</surname><given-names>PH</given-names></name></person-group> (<year>1953</year>) <article-title>Notes on the summer flora of the Aegean.</article-title><source>Notes from the Royal Botanic Garden Edinburgh</source><volume>21</volume>: <fpage>101</fpage>–<lpage>142</lpage>.</mixed-citation></ref><ref id="B7"><mixed-citation xmlns:xlink="http://www.w3.org/1999/xlink" xlink:type="simple"><person-group><name name-style="western"><surname>Christodoulakis</surname><given-names>D</given-names></name><name name-style="western"><surname>Georgiadis</surname><given-names>Th</given-names></name><name name-style="western"><surname>Economidou</surname><given-names>E</given-names></name><name name-style="western"><surname>Iatrou</surname><given-names>D</given-names></name><name name-style="western"><surname>Tzanoudakis</surname><given-names>D</given-names></name></person-group> (<year>1990</year>) <article-title>Flora und Vegetation Dionysaden-Inseln (Südägäis, Griechenland).</article-title><source>Willdenowia</source><volume>19</volume>(<issue>2</issue>): <fpage>425</fpage>–<lpage>443</lpage>. <ext-link xlink:type="simple" ext-link-type="uri" xlink:href="https://www.jstor.org/stable/3996651">https://www.jstor.org/stable/3996651</ext-link></mixed-citation></ref><ref id="B34"><mixed-citation xmlns:xlink="http://www.w3.org/1999/xlink" xlink:type="simple"><person-group><name name-style="western"><surname>Strid</surname><given-names>A</given-names></name><name name-style="western"><surname>Tan</surname><given-names>K</given-names></name></person-group> (<year>1997</year>) Flora Hellenica, Vol. 1. Koelz Scientific Books, Königstein xxxvi + 547 pp.</mixed-citation></ref><ref id="B20"><mixed-citation xmlns:xlink="http://www.w3.org/1999/xlink" xlink:type="simple">IUCN (<year>2021</year>) The IUCN Red List of Threatened Species. Version 2021-3. <ext-link xlink:type="simple" ext-link-type="uri" xlink:href="https://www.iucnredlist.org">https://www.iucnredlist.org</ext-link> [accessed 10.06.2022]</mixed-citation></ref></ref-list></tp:taxon-treatment>
